# Supplementary material for: Does the Interaction Between Cortisol and Testosterone Predict Men’s Facial Attractiveness?
Source: Adapt Human Behav Physiol. 2017 Mar 30;3(4):275–81. doi: 10.1007/s40750-017-0064-1 (PMC6959412; doi:10.1007/s40750-017-0064-1)
Supplement: Supplementary file 1 — (XLSX 53 kb) [file 40750_2017_64_MOESM1_ESM.xlsx]

## Sheet: Data_for_submission.csv
stim_id	att_avg	dom_avg	hlth_avg	age_avg	test_avg	cort_avg
26	2.78824	3.21765	3.81379	18.9	168.27	0.12564
30	3.04706	3.16471	4.35172	19.54	143.98	0.13354
75	3.3	3.85882	4.88276	20.28	143.208	0.08228
32	2.24706	2.53529	3.52414	21.32	148.528	0.14224
82	2.37647	2.28235	3.84828	19.46	153.814	0.14178
98	3.34118	3.82353	4.27586	20.94	110.962	0.1359
24	2.91176	3.72353	3.66207	20.7	185.492	0.16404
18	3	4.67647	4.47586	25.22	153.794	0.1386
63	3.54118	4.42941	4.56552	22.36	129.486	0.10968
18	3.22353	3.64706	4.01379	20.52	162.756	0.19612
86	3.51176	4.82941	4.50345	20.54	195.28	0.14474
36	2.21765	3.32941	3.41379	20.14	162.614	0.15044
23	2.61765	3.44118	3.86897	22.94	232.982	0.23272
89	2.77647	5.74118	4.30345	30.52	302.696	0.36258
27	2.77647	3.7	3.9931	29.48	253.452	0.2607
18	2.61765	3.68235	3.63448	22.28	190.276	0.20698
2	2.82941	3.04706	4.34483	21	199.892	0.18958
77	2.46471	3.73529	3.37241	21.66	147.03	0.16698
85	3.94118	4.67647	4.87586	20.08	199.378	0.1923
60	3.35294	3.37059	4.27586	18.32	125.608	0.07704
88	2.70588	3.78824	4.65517	31.46	164.014	0.22848
91	4.21765	3.97647	4.84138	29.72	152.508	0.19464
32	2.61765	2.68235	3.53793	26.76	217.998	0.1551
53	3.08235	3.52353	3.43448	21.86	197.668	0.13416
61	2.37059	3.58235	3.48966	21.94	153.218	0.1098
72	3.12353	3.47059	4.10345	25.28	133.858	0.21062
4	2.52941	3.27647	3.84138	21.56	161.89	0.18366
49	3.37059	2.97647	4.44828	23	170.29	0.14616
53	2.14706	3.38824	3.15172	18.54	258.61	0.40904
13	2.55294	3.38824	4.28966	18.64	176.438	0.14248
49	1.77647	2.32353	2.81379	21.46	180.534	0.21414
57	3.37647	4.02941	4.08966	19.58	205.806	0.29724
19	3.06471	4.21176	3.63448	21.72	221.4	0.15204
49	1.77059	2.50588	2.72414	19.26	234.694	0.16458
65	3.07059	2.98235	4.13103	20.96	166.358	0.24464
96	3.65882	4.83529	3.93103	25.64	262.076	0.27164
55	2.13529	2.7	3.51034	22.68	201.548	0.27094
76	4.19412	4.64706	5.15172	18.38	197.92	0.1551
20	2.91176	3.63529	3.63448	19.9	184.63	0.15074
45	2.54706	2.71765	3.44828	18.82	255.452	0.19344
89	3.38235	4.04118	4.48966	20.32	150.098	0.2312
65	1.68235	2.84118	2.45517	18.9	94.8054	0.17166
83	3.17059	4.13529	4.55172	23.96	163.448	0.14574
91	3.36471	4.28235	4.76552	19.12	167.836	0.18822
84	2.32353	2.64706	3.55172	23.16	211.858	0.3231
